# Supplementary material for: Dissipative Particle Dynamics Simulation for the Self-Assembly of Symmetric Pentablock Terpolymers Melts under 1D Confinements
Source: Polymers (Basel). 2023 Oct 3;15(19):3982. doi: 10.3390/polym15193982 (PMC10575399; doi:10.3390/polym15193982)
Supplement: Supplementary file 1 [file polymers-15-03982-s001.zip]

Archive with 1 entries (1 files):
- polymers-2584995-supplementary.pdf
